# Supplementary material for: Chlorinated Paraffins in Chicken Eggs from Five Regions in China and Dietary Exposure Health Risk Assessment
Source: Toxics. 2026 Jan 8;14(1):60. doi: 10.3390/toxics14010060 (PMC12845650; doi:10.3390/toxics14010060)
Supplement: Supplementary file 1 [file toxics-14-00060-s001.zip]

Archive with 1 entries (1 files):
- toxics-4040325-supplementary.pdf
